# Supplementary material for: Butterflies embrace maladaptation and raise fitness in colonizing novel host
Source: Evol Appl. 2019 Feb 26;12(7):1417–33. doi: 10.1111/eva.12775 (PMC6691209; doi:10.1111/eva.12775)
Supplement: Supplementary file 1 [file EVA-12-1417-s001.xls]

## Sheet: 2002 fld expt compl.xls
year	site	euphy origin	host	put out	survived	Column 7
2002	R	tamarack	coll	6	4	0.666667
2002	R	tamarack	coll	15	12	0.8
2002	R	tamarack	coll	5	2	0.4
2002	R	tamarack	coll	12	2	0.166667
2002	R	tamarack	coll	11	5	0.454545
2002	R	tamarack	coll	7	7	1
2002	R	tamarack	coll	9	5	0.555556
2002	R	tamarack	coll	8	7	0.875
2002	R	tamarack	coll	9	4	0.444444
2002	R	tamarack	coll	14	5	0.357143
2002	R	tamarack	coll	6	5	0.833333
2002	R	tamarack	coll	22	10	0.454545
2002	R	tamarack	coll	6	3	0.5
2002	R	tamarack	coll	8	3	0.375
2002	R	tamarack	coll	9	9	1
2002	R	tamarack	coll	7	2	0.285714
2002	R	tamarack	coll	11	9	0.818182
2002	R	tamarack	coll	10	4	0.4
2002	R	tamarack	coll	16	8	0.5
2002	R	tamarack	coll	7	1	0.142857
2002	R	Rabbit	coll	28	0	0
2002	R	Rabbit	coll	48	0	0
2002	R	Rabbit	coll	55	40	0.727273
2002	R	Rabbit	coll	30	10	0.333333
2002	R	Rabbit	coll	200	0	0
2002	R	Rabbit	coll	27	4	0.148148
2002	R	Rabbit	coll	65	0	0
2002	R	Rabbit	coll	28	0	0
2002	R	Rabbit	coll	110	0	0
2002	R	Rabbit	coll	60	0	0
2002	R	Rabbit	coll	90	8	0.0888889
2002	R	Rabbit	coll	44	1	0.0227273
2002	R	Rabbit	coll	27	4	0.148148
2002	R	Rabbit	coll	35	0	0
2002	R	Rabbit	coll	55	27	0.490909
2002	R	Rabbit	coll	35	0	0
2002	R	Rabbit	coll	37	0	0
2002	R	Rabbit	coll	34	0	0
2002	R	Rabbit	pedic	35	5	0.142857
2002	R	Rabbit	pedic	50	18	0.36
2002	R	Rabbit	pedic	50	0	0
2002	R	Rabbit	pedic	70	13	0.185714
2002	R	Rabbit	pedic	35	0	0
2002	R	Rabbit	pedic	55	25	0.454545
2002	R	Rabbit	pedic	30	7	0.233333
2002	R	Rabbit	pedic	45	0	0
2002	R	Rabbit	pedic	60	36	0.6
2002	R	Rabbit	pedic	50	8	0.16
2002	R	Rabbit	pedic	80	1	0.0125
2002	R	Rabbit	pedic	80	0	0
2002	R	Rabbit	pedic	70	0	0
2002	R	Rabbit	pedic	90	32	0.355556
2002	R	Rabbit	pedic	20	0	0
2002	R	Rabbit	pedic	45	0	0
2002	R	Rabbit	pedic	50	0	0
2002	R	Rabbit	pedic	45	0	0
2002	S	Tamarack	coll	15	6	0.4
2002	S	Tamarack	coll	13	4	0.307692
2002	S	Tamarack	coll	12	0	0
2002	S	Tamarack	coll	5	0	0
2002	S	Tamarack	coll	11	7	0.636364
2002	S	Tamarack	coll	11	0	0
2002	S	Tamarack	coll	8	2	0.25
2002	S	Tamarack	coll	18	15	0.833333
2002	S	Tamarack	coll	6	2	0.333333
2002	S	Tamarack	coll	6	4	0.666667
2002	S	Tamarack	coll	5	2	0.4
2002	S	Tamarack	coll	8	3	0.375
2002	S	Tamarack	coll	8	5	0.625
2002	S	Tamarack	coll	10	6	0.6
2002	S	Tamarack	coll	18	0	0
2002	S	Tamarack	coll	11	4	0.363636
2002	S	Tamarack	coll	10	0	0
2002	S	Tamarack	coll	3	0	0
2002	S	Tamarack	coll	9	1	0.111111
2002	S	Tamarack	coll	8	3	0.375
2002	S	Tamarack	coll	5	4	0.8
2002	S	Rabbit	coll	100	0	0
2002	S	Rabbit	coll	30	0	0
2002	S	Rabbit	coll	90	0	0
2002	S	Rabbit	coll	55	0	0
2002	S	Rabbit	coll	65	5	0.0769231
2002	S	Rabbit	coll	30	0	0
2002	S	Rabbit	coll	38	35	0.921053
2002	S	Rabbit	coll	60	0	0
2002	S	Rabbit	coll	65	34	0.523077
2002	S	Rabbit	coll	55	0	0
2002	S	Rabbit	coll	50	0	0
2002	S	Rabbit	coll	80	0	0
2002	S	Rabbit	coll	20	0	0
2002	S	Rabbit	coll	40	0	0
2002	S	Rabbit	coll	40	0	0
2002	S	Rabbit	coll	65	0	0
2002	S	Rabbit	coll	30	0	0
2002	S	Rabbit	coll	45	0	0
2002	S	Rabbit	coll	80	0	0
2002	S	Rabbit	coll	75	0	0
2002	S	Rabbit	pedic	45	0	0
2002	S	Rabbit	pedic	65	0	0
2002	S	Rabbit	pedic	80	10	0.125
2002	S	Rabbit	pedic	70	0	0
2002	S	Rabbit	pedic	15	0	0
2002	S	Rabbit	pedic	35	13	0.371429
2002	S	Rabbit	pedic	50	5	0.1
2002	S	Rabbit	pedic	50	1	0.02
2002	S	Rabbit	pedic	65	2	0.0307692
2002	S	Rabbit	pedic	60	0	0
2002	S	Rabbit	pedic	90	23	0.255556
2002	S	Rabbit	pedic	120	47	0.391667
2002	S	Rabbit	pedic	110	0	0
2002	S	Rabbit	pedic	40	0	0
2002	S	Rabbit	pedic	45	9	0.2
2002	S	Rabbit	pedic	25	0	0
2002	S	Rabbit	pedic	55	22	0.4
2002	S	Rabbit	pedic	20	0	0
2002	S	Rabbit	pedic	70	0	0
2002	S	Rabbit	pedic	80	0	0
2003	TJ	Tamarack	coll	12	4	0.333333
2003	TJ	Tamarack	coll	6	4	0.666667
2003	TJ	Tamarack	coll	6	1	0.166667
2003	TJ	Tamarack	coll	9	7	0.777778
2003	TJ	Tamarack	coll	17	13	0.764706
2003	TJ	Tamarack	coll	7	5	0.714286
2003	TJ	Tamarack	coll	9	9	1
2003	TJ	Tamarack	coll	4	1	0.25
2003	TJ	Tamarack	coll	5	1	0.2
2003	TJ	Tamarack	coll	8	8	1
2003	TJ	Tamarack	coll	3	3	1
2003	TJ	Tamarack	coll	5	2	0.4
2003	TJ	Tamarack	coll	9	2	0.222222
2003	TJ	Tamarack	coll	10	9	0.9
2003	TJ	Tamarack	coll	6	1	0.166667
2003	TJ	Tamarack	coll	7	0	0
2003	TJ	Tamarack	coll	7	5	0.714286
2003	TJ	Tamarack	coll	7	7	1
2003	TJ	Tamarack	coll	9	2	0.222222
2003	TJ	Tamarack	coll	5	1	0.2
2003	TJ	Tamarack	coll	9	2	0.222222
2003	TJ	Tamarack	coll	6	6	1
2003	TJ	Tamarack	coll	6	2	0.333333
2003	TJ	Tamarack	coll	9	1	0.111111
2003	TJ	Tamarack	coll	9	4	0.444444
2003	TJ	Tamarack	coll	6	6	1
2003	TJ	Tamarack	coll	5	5	1
2003	TJ	Tamarack	coll	8	0	0
2003	TJ	Tamarack	coll	8	4	0.5
2003	TJ	Tamarack	coll	7	0	0
2003	TJ	Tamarack	coll	12	11	0.92
2003	TJ	Tamarack	coll	7	3	0.43
2003	TJ	Tamarack	coll	6	4	0.67
2003	TJ	Tamarack	coll	10	9	0.9
2003	TJ	Tamarack	coll	8	5	0.63
2003	TJ	Tamarack	coll	5	5	1
2003	TJ	Rabbit	coll	25	0	0
2003	TJ	Rabbit	coll	45	0	0
2003	TJ	Rabbit	coll	26	0	0
2003	TJ	Rabbit	coll	25	4	0.16
2003	TJ	Rabbit	coll	21	0	0
2003	TJ	Rabbit	coll	30	0	0
2003	TJ	Rabbit	coll	35	9	0.257143
2003	TJ	Rabbit	coll	25	0	0
2003	TJ	Rabbit	coll	30	0	0
2003	TJ	Rabbit	coll	60	1	0.0166667
2003	TJ	Rabbit	coll	120	4	0.0333333
2003	TJ	Rabbit	coll	45	15	0.333333
2003	TJ	Rabbit	coll	15	0	0
2003	TJ	Rabbit	coll	22	0	0
2003	TJ	Rabbit	coll	130	12	0.0923077
2003	TJ	Rabbit	coll	30	0	0
2003	TJ	Rabbit	coll	70	13	0.185714
2003	TJ	Rabbit	coll	20	0	0
2003	TJ	Rabbit	coll	45	12	0.266667
2003	TJ	Rabbit	coll	22	0	0
2003	TJ	Rabbit	coll	100	0	0
2003	TJ	Rabbit	coll	50	1	0.02
2003	TJ	Rabbit	coll	40	0	0
2003	TJ	Rabbit	coll	40	0	0
2003	TJ	Rabbit	coll	75	7	0.0933333
2003	TJ	Rabbit	coll	30	6	0.2
2003	TJ	Rabbit	pedic	21	0	0
2003	TJ	Rabbit	pedic	80	0	0
2003	TJ	Rabbit	pedic	25	0	0
2003	TJ	Rabbit	pedic	25	0	0
2003	TJ	Rabbit	pedic	85	0	0
2003	TJ	Rabbit	pedic	50	12	0.24
2003	TJ	Rabbit	pedic	45	16	0.355556
2003	TJ	Rabbit	pedic	28	0	0
2003	TJ	Rabbit	pedic	90	0	0
2003	TJ	Rabbit	pedic	60	2	0.0333333
2003	TJ	Rabbit	pedic	100	17	0.17
2003	TJ	Rabbit	pedic	30	16	0.533333
2003	TJ	Rabbit	pedic	10	10	1
2003	TJ	Rabbit	pedic	55	18	0.327273
2003	TJ	Rabbit	pedic	120	36	0.3
2003	TJ	Rabbit	pedic	9	9	1
2003	TJ	Rabbit	pedic	16	15	0.9375
2003	TJ	Rabbit	pedic	120	20	0.166667
2003	TJ	Rabbit	pedic	75	10	0.133333
2003	TJ	Rabbit	pedic	100	12	0.12
2003	R	Tamarack	coll	8	8	1
2003	R	Tamarack	coll	8	5	0.625
2003	R	Tamarack	coll	6	0	0
2003	R	Tamarack	coll	9	2	0.222222
2003	R	Tamarack	coll	3	1	0.333333
2003	R	Tamarack	coll	8	5	0.625
2003	R	Tamarack	coll	15	12	0.8
2003	R	Tamarack	coll	7	6	0.857143
2003	R	Tamarack	coll	10	5	0.5
2003	R	Tamarack	coll	11	7	0.636364
2003	R	Tamarack	coll	8	5	0.625
2003	R	Tamarack	coll	4	2	0.5
2003	R	Tamarack	coll	10	7	0.7
2003	R	Tamarack	coll	12	4	0.333333
2003	R	Tamarack	coll	6	2	0.333333
2003	R	Tamarack	coll	8	8	1
2003	R	Tamarack	coll	7	5	0.714286
2003	R	Tamarack	coll	12	10	0.833333
2003	R	Tamarack	coll	6	1	0.166667
2003	R	Tamarack	coll	5	0	0
2003	R	Rabbit	coll	60	8	0.133333
2003	R	Rabbit	coll	25	0	0
2003	R	Rabbit	coll	80	0	0
2003	R	Rabbit	coll	60	0	0
2003	R	Rabbit	coll	7	0	0
2003	R	Rabbit	coll	65	0	0
2003	R	Rabbit	coll	10	0	0
2003	R	Rabbit	coll	45	5	0.111111
2003	R	Rabbit	coll	20	0	0
2003	R	Rabbit	coll	20	0	0
2003	R	Rabbit	coll	70	0	0
2003	R	Rabbit	coll	10	0	0
2003	R	Rabbit	coll	60	0	0
2003	R	Rabbit	coll	60	0	0
2003	R	Rabbit	coll	50	0	0
2003	R	Rabbit	coll	50	0	0
2003	R	Rabbit	coll	50	0	0
2003	R	Rabbit	coll	80	5	0.0625
2003	R	Rabbit	coll	55	22	0.4
2003	R	Rabbit	coll	80	18	0.225
2003	R	Rabbit	coll	13	0	0
2003	R	Rabbit	coll	30	0	0
2003	R	Rabbit	coll	35	4	0.114286
2003	R	Rabbit	pedic	60	0	0
2003	R	Rabbit	pedic	80	15	0.1875
2003	R	Rabbit	pedic	100	0	0
2003	R	Rabbit	pedic	110	0	0
2003	R	Rabbit	pedic	80	3	0.0375
2003	R	Rabbit	pedic	50	14	0.28
2003	R	Rabbit	pedic	50	22	0.44
2003	R	Rabbit	pedic	35	5	0.142857
2003	R	Rabbit	pedic	50	12	0.24
2003	R	Rabbit	pedic	70	34	0.485714
2003	R	Rabbit	pedic	80	0	0
2003	R	Rabbit	pedic	30	0	0
2003	R	Rabbit	pedic	90	0	0
2003	R	Rabbit	pedic	80	27	0.3375
2003	R	Rabbit	pedic	25	0	0
2003	R	Rabbit	pedic	45	0	0
2003	R	Rabbit	pedic	90	0	0
2003	R	Rabbit	pedic	60	0	0
2003	R	Rabbit	pedic	150	0	0
2003	R	Rabbit	pedic	20	0	0
